# Supplementary material for: Mechanism of U6 snRNA oligouridylation by human TUT1
Source: Nat Commun. 2023 Aug 10;14:4686. doi: 10.1038/s41467-023-40420-9 (PMC10415362; doi:10.1038/s41467-023-40420-9)
Supplement: Supplementary file 4 — Source Data [file 41467_2023_40420_MOESM4_ESM.xlsx]

## Sheet: Figure 1b
Figure 1b

## Sheet: Figure 3b
Figure 3b

## Sheet: Figure 3b_graph
Figure 3b
		Fraction tailed at 3 min
		WT	Q53A	D90A	K91A	R124A	R126A	E127A
	#1	0.594843	0.523111	0.481619	0.604765	0.587048	0.287571	0.570808
	#2	0.639032	0.499685	0.488563	0.616153	0.603137	0.299278	0.680786
	#3	0.610746	0.507927	0.469291	0.589703	0.634088	0.339333	0.660737

## Sheet: Figure 3d
Figure 3d

## Sheet: Figure 3d_graph
Figure 3d
		Fraction tailed
		mini+2			mini			mini-2
	Time (min)	#1	#2	#3	#1	#2	#3	#1	#2	#3
	0	0	0	0	0	0	0	0	0	0
	2	0.483626	0.455572	0.445411	0.73883	0.772286	0.670247	0.152075	0.171718	0.217329
	5	0.727889	0.716275	0.752396	0.847277	0.865418	0.79411	0.143464	0.201778	0.221108
	10	0.817109	0.835028	0.801448	0.898262	0.919875	0.825058	0.141164	0.176477	0.297613
	15	0.824429	0.855451	0.812132	0.912114	0.926552	0.908619	0.132258	0.230142	0.292754

## Sheet: Figure 3e
Figure 3e

## Sheet: Figure 3e_graph
Figure 3e
		Fraction bound
		mini+2			mini			mini-2
	Conc. (mM)	#1	#2	#3	#1	#2	#3	#1	#2	#3
	0	0	0	0	0	0	0	0	0	0
	125	17.9801	20.9617	16.225	21.8474	19.357	21.4691	5.31279	7.96757	6.95167
	250	41.5384	34.3111	38.1052	53.8075	36.7822	50.5687	15.6418	33.404	18.3603
	500	83.5583	76.6531	78.7266	92.0489	89.2954	91.0723	48.4147	44.923	45.6144
	1000	98.2743	96.2207	96.5628	96.2476	96.8007	96.8852	80.6392	74.496	78.9272

## Sheet: Figure 3g
Figure 3g

## Sheet: Figure 3g_graph
Figure 3g
		Fraction tailed
		WT			AUA/CCC			AUA/GGG
	Time (min)	#1	#2	#3	#1	#2	#3	#1	#2	#3
	0	0	0	0	0	0	0	0	0	0
	2	0.760882	0.819657	0.819316	0.449714	0.345276	0.320099	0.495019	0.360104	0.312475
	5	0.933184	0.943412	0.965302	0.587694	0.526234	0.553784	0.735757	0.630787	0.543521
	10	0.930195	0.919273	0.977005	0.728945	0.689998	0.647781	0.819117	0.703834	0.707513
	15	0.929821	0.899208	0.967442	0.709444	0.68928	0.616529	0.836654	0.719054	0.730701

## Sheet: Figure 3h
Figure 3h

[truncated: 18 more sheets: Figure 3h_graph, Figure 4c, Figure 4f, SupFig 2, SupFig 7b, SupFig 7b_graph, SupFig 7c, SupFig 7c_graph, SupFig 7d, SupFig 7d_graph, SupFig 7e, SupFig 7e_graph, SupFig 8a, SupFig 8b_graph, SupFig 10a, SupFig 10b, SupFig 10c, SupFig 10d]
